# Supplementary material for: Modeling Self-Rollable Elastomeric Films for Building Bioinspired Hierarchical 3D Structures
Source: Int J Mol Sci. 2022 Jul 30;23(15):8467. doi: 10.3390/ijms23158467 (PMC9369037; doi:10.3390/ijms23158467)
Supplement: Supplementary file 1 [file ijms-23-08467-s001.zip]

Archive with 1 entries (1 files):
- ijms-1755782-supplementary.pdf
